# Supplementary material for: Hybrid Enhancement of Surface-Enhanced Raman Scattering Using Few-Layer MoS2 Decorated with Au Nanoparticles on Si Nanosquare Holes
Source: Nanomaterials (Basel). 2022 Feb 25;12(5):786. doi: 10.3390/nano12050786 (PMC8912446; doi:10.3390/nano12050786)
Supplement: Supplementary file 1 [file nanomaterials-12-00786-s001.zip]

Archive with 1 entries (1 files):
- nanomaterials-1597635-supplementary.pdf
